# Supplementary material for: Ozone-induced inhibition of kiwifruit ripening is amplified by 1-methylcyclopropene and reversed by exogenous ethylene
Source: BMC Plant Biol. 2018 Dec 17;18:358. doi: 10.1186/s12870-018-1584-y (PMC6296049; doi:10.1186/s12870-018-1584-y)
Supplement: Supplementary file 4 — Table S1. Information data and responsiveness to 1-MCP, O3 and exogenous ethylene treatments of identified kiwifruit proteins analyzed by 2DE-PAGE and nanoLC-MS/MS. (XLSX 29 kb) [file 12870_2018_1584_MOESM4_ESM.xlsx]

## Sheet: Sheet1
Additional file 4: Table S1. Information data and responsiveness to 1-MCP, O3 and exogenous ethylene treatments of identified kiwifruit proteins analyzed by 2DE-PAGE and nanoLC-MS/MS. Spot No, spot label on the reference gel, representative examples presented in Figure 4; Protein name, identified peptide names; Accession number, accession number in NCBI database and Cornell University Kiwifruit G…
Spot number	Protein name	Accession number	1-MCP vs Control	O3 vs Control	1-MCP+O3 vs Control	1-MCP-Eth vs Control-Eth	O3-Eth vs Control-Eth	1-MCP+O3-Eth vs Control-Eth	Functional categories	Subcellular localization	Organism	Theoretical pI/Mw	% cov	Score
210	Actinidin	gi|157829826	N/C	N/C	N/C	N/C	N/C	N/C	06.13-Protein destination and storage/Proteolysis	Chloroplast	Actinidia chinensis	4.23/23543	42	3354
1113	Major latex-like protein	Achn053521	N/C	N/C	Y/U	N/C	N/C	N/C	11.02-Disease/defense/Defence-related	Chloroplast	Vitis vinifera	5.30/16859	25	139
1202	Kiwellin	gi|85701136	N/C	N/C	Y/U	N/C	Y/D	N/C	11.02-Disease/defence/Defence-related	Extracellular	Actinidia deliciosa	5.83/19955	47	389
1203	Kiwellin	gi|85701136	Y/U	N/C	N/C	N/C	Y/D	N/C	11.02-Disease/defence/Defence-related	Extracellular	Actinidia deliciosa	5.83/19955	46	317
1706	Glutamate decarboxylase	gi|383745688	N/C	N/C	N/C	N/C	Y/U	N/C	01.01-Metabolism/Amino acid	Chloroplast	Triticum urartu	4.71/27569	12	153
1815	Actinidin	gi|157829826	N/C	N/C	N/C	N/C	N/C	N/C	06.13-Protein destination and storage/Proteolysis	Chloroplast	Actinidia chinensis	4.23/23543	37	2341
1817	RuBisCO large subunit-binding protein subunit alpha	gi|1710807	N/C	N/C	N/C	N/C	N/C	N/C	06.01-Protein destination and storage/Folding and stability	Chloroplast	Pisum sativum	5.15/61941	4	219
1901	V-type proton ATPase catalytic subunit A	Achn217001	N/C	N/C	N/C	N/C	N/C	N/C	07.22-Transporters/Transport ATPases	Vacuole	Daucus carota	5.20/68725	4	162
1902	Nothing	Non identified	N/C	N/C	N/C	Y/D	N/C	N/C	13-Unclassified
1903	HSP 70	gi|255573627	N/C	N/C	Y/U	N/C	N/C	N/C	06.01-Protein destination and storage/Folding and stability	Endoplasmic reticulum	Ricinus communis	5.14/70877	11	365
2111	Bet v 1 related allergen	gi|281552896	N/C	N/C	N/C	N/C	N/C	N/C	11.02-Disease/defence/Defence-related	Cytoplasm	Actinidia chinensis	5.82/17479	22	266
2112	Bet v 1 related allergen	gi|281552896	N/C	N/C	N/C	N/C	N/C	N/C	11.02-Disease/defence/Defence-related	Cytoplasm	Actinidia chinensis	5.82/17479	15	120
2209	Kiwellin	gi|441482352	N/C	N/C	N/C	N/C	N/C	N/C	11.02-Disease/defence/Defence-related	Extracellular	Actinidia deliciosa	5.28/22228	58	7580
2210	Kiwellin	gi|441482364	Y/U	N/C	Y/U	N/C	N/C	N/C	11.02-Disease/defence/Defence-related	Extracellular	Actinidia arguta	5.28/22217	14	2905
2211	Kiwellin	gi|85701136	N/C	N/C	Y/U	N/C	N/C	N/C	11.02-Disease/defence/Defence-related	Extracellular	Actinidia deliciosa	5.83/19955	48	681
2313	Kiwellin	gi|441482352	N/C	N/C	N/C	Y/D	Y/D	N/C	11.02-Disease/defence/Defence-related	Extracellular	Actinidia deliciosa	5.28/22228	56	1240
2314	Malate dehydrogenase	gi|195225085	Y/U	Y/U	Y/U	N/C	N/C	N/C	02.10-Energy/TCA pathway	mitochondrion	Actinidia chinensis	7.81/18446	14	126
2501	Lactoylglutathione lyase	Achn326191	N/C	N/C	Y/U	Y/D	N/C	N/C	11.06-Disease/Defence/Detoxification	Vacuole	Gossypium hirsutum	4.92/33647	3	63
2601	Lactoylglutathione lyase	Achn326191	N/C	N/C	Y/U	N/C	N/C	N/C	11.06-Disease/Defence/Detoxification	Vacuole	Gossypium hirsutum	4.92/33647	6	82
2616	Kiwellin	gi|85701136	N/C	N/C	N/C	Y/D	N/C	N/C	11.02-Disease/defence/Defence-related	Extracellular	Actinidia deliciosa	5.83/19955	14	109
2617	Kiwellin	gi|85701136	N/C	N/C	N/C	Y/D	N/C	N/C	11.02-Disease/defence/Defence-related	Extracellular	Actinidia deliciosa	5.83/19955	49	937
2701	Leucine aminopeptidase	Achn369241	N/C	Y/U	N/C	N/C	N/C	N/C	06.13-Protein destination and storage/Proteolysis	Chloroplast	Ricinus communis	7.59/34132	21	337
2708	ATP synthase subunit beta	Achn038591	N/C	N/C	N/C	N/C	N/C	N/C	07.22-Transporters/Transport ATPases	mitochondrion	Vitis vinifera	6.58/55806	6	247
2711	Kiwellin	gi|85701136	N/C	Y/U	Y/U	N/C	N/C	N/C	11.02-Disease/defence/Defence-related	Extracellular	Actinidia deliciosa	5.83/19955	19	150
2801	Chaperonin CPN60	gi|356534856	N/C	N/C	Y/U	N/C	N/C	N/C	06.01-Protein destination and storage/Folding and stability	Mitochondrion	Glycine max	5.99/61052	11	293
2802	Chaperonin CPN60	gi|356534856	N/C	Y/U	Y/U	N/C	N/C	N/C	06.01-Protein destination and storage/Folding and stability	Mitochondrion	Glycine max	5.99/61052	11	241
2815	HSP70 luminal binding	gi|168057678	N/C	N/C	N/C	N/C	N/C	Y/U	06.01-Protein destination and storage/Folding and stability	Endoplasmic reticulum	Physcomitrella patens subsp. Patens	5.07/72548	9	284
3104	Nothing	Non identified	N/C	N/C	N/C	Y/U	N/C	N/C	13-Unclassified
3105	Bet v 1 related allergen	gi|281552896	N/C	Y/U	N/C	N/C	N/C	N/C	11.02-Disease/defense/Defense-related	Cytoplasm	Actinidia chinensis	5.82/17479	37	318
3205	Kiwellin	gi|85701136	N/C	Y/U	N/C	Y/D	Y/D	N/C	11.02-Disease/defence/Defence-related	Extracellular	Actinidia deliciosa	5.83/19955	56	1339
3206	Kiwellin	gi|85701136	N/C	N/C	Y/U	N/C	N/C	N/C	11.02-Disease/defence/Defence-related	Extracellular	Actinidia deliciosa	5.83/19955	56	1082
3207	Kiwellin	gi|85701136	Y/U	N/C	N/C	N/C	N/C	N/C	11.02-Disease/defence/Defence-related	Extracellular	Actinidia deliciosa	5.83/19955	56	1082
3307	Kiwellin	gi|85701136	N/C	Y/U	Y/U	N/C	N/C	N/C	11.02-Disease/defence/Defence-related	Extracellular	Actinidia deliciosa	5.83/19955	47	438
3501	Malate dehydrogenase	gi|195225085	N/C	N/C	N/C	N/C	N/C	N/C	02.10-Energy/TCA pathway	Mitochondrion	Actinidia chinensis	7.81/18446	14	138
3505	Glyceraldehyde 3-phosphate dehydrogenase [Actinidia arguta var. arguta]	gi|166863964	N/C	N/C	N/C	N/C	N/C	N/C	02.01-Energy/Glycolysis	Cytoplasm	Actinidia arguta var. arguta	8.90/13812	27	78
3505	Polyphenoloxidase	gi|195300886	N/C	N/C	N/C	N/C	N/C	N/C	20.1-Secondary metabolism/Phenylpropanoids/Phenolics	Chloroplast	Actinidia chinensis	5.34/24894	22	197
3505	Lipoxygenase 6 [Actinidia deliciosa]	gi|98979401	N/C	N/C	N/C	N/C	N/C	N/C	01.06-Metabolism/Lipid and sterol	Chloroplast	Actinidia deliciosa	5.81/35630	4	16
3505	Terpene synthase [Actinidia deliciosa]	gi|226290819	N/C	N/C	N/C	N/C	N/C	N/C	20.2-Secondary metabolism/Terpenoids	Cytoplasm	Actinidia deliciosa	5.98/88125	4	24
3508	Natterin	gi|195285924	N/C	N/C	N/C	N/C	N/C	Y/U	11.02-Disease/defence/Defence-related	Extracellular	Actinidia deliciosa	8.97/25502	27	320
3601	Polyphenoloxidase	gi|195241520	N/C	Y/D	N/C	N/C	N/C	N/C	20.1-Secondary metabolism/Phenylpropanoids/Phenolics	Chloroplast	Actinidia chinensis	5.25/19469	27	199
3602	Enolase	gi|14423687	N/C	Y/D	N/C	N/C	N/C	N/C	02.01-Energy/Glycolysis	Cytoplasm	Hevea brasiliensis	5.92/47884	9	175
3701	Enolase	Achn354501	N/C	N/C	N/C	N/C	N/C	N/C	02.01-Energy/Glycolysis	Cytoplasm	Vitis vinifera	5.80/61843	5	227
3702	Polygalacturonase	gi|195226843	Y/D	Y/D	N/C	N/C	N/C	N/C	09.01-Cell structure/Cell wall	Cell Wall	Actinidia deliciosa	8.38/21676	16	72
3703	F1-ATPase alpha subunit	gi|404481694	N/C	N/C	N/C	N/C	N/C	N/C	07.22-Transporters/Transport ATPases	Mitochondrion	Malus domestica	6.23/55315	6	216
3802	Sucrose synthase	gi|398363593	N/C	Y/D	N/C	N/C	N/C	N/C	01.05-Metabolism/Sugars and polysaccharides	Cytoplasm	Actinidia deliciosa	5.78/92539	2	57
3803	Nothing	Non identified	N/C	Y/U	N/C	N/C	N/C	N/C	13-Unclassified
4004	Nucleoside diphosphate kinase	Achn026931	Y/D	N/C	N/C	N/C	N/C	N/C	10.04.04-Signal transduction/Kinases	Cytoplasm	Camellia sinensis	6.43/16454	10	293
4006	Pathogenesis-related protein	Achn366681	Y/D	N/C	N/C	N/C	N/C	N/C	11.02-Disease/defence/Defence-related	vacuole	Vitis pseudoreticulata	6.41/20442	7	302
4105	Kiwellin	gi|441482352	N/C	N/C	Y/U	N/C	N/C	N/C	11.02-Disease/defence/Defence-related	Extracellular	Actinidia deliciosa	5.28/22228	30	580
4106	Kiwellin	gi|441482352	N/C	N/C	N/C	N/C	N/C	Y/U	11.02-Disease/defence/Defence-related	Nucleus	Actinidia chinensis	5.28/22228	24	195
4107	Kiwellin	gi|441482356	N/C	N/C	N/C	N/C	N/C	Y/U	11.02-Disease/defence/Defence-related	Nucleus	Actinidia chinensis	5.52/22286	34	235
4108	Kiwellin	gi|85701136	N/C	N/C	N/C	Y/U	Y/U	Y/U	11.02-Disease/defence/Defence-related	Extracellular	Actinidia deliciosa	5.83/19955	20	496
4109	Kiwellin	gi|441482356	N/C	Y/D	Y/D	Y/U	Y/U	Y/U	11.02-Disease/defence/Defence-related	Extracellular	Actinidia eriantha	5.52/22286	34	318
4110	Bet v 1 related allergen	gi|281552896	N/C	N/C	Y/D	N/C	N/C	N/C	11.02-Disease/defence/Defence-related	Cytoplasm	Actinidia chinensis	5.82/17479	22	314
4203	Kiwellin	gi|85701136	N/C	N/C	N/C	Y/D	N/C	N/C	11.02-Disease/defence/Defence-related	Extracellular	Actinidia deliciosa	5.83/19955	31	318
4204	Nothing	Non identified	N/C	N/C	Y/D	N/C	N/C	N/C	13-Unclassified
4205	Kiwellin	gi|85701136	N/C	Y/U	N/C	N/C	N/C	N/C	11.02-Disease/defence/Defence-related	Extracellular	Actinidia deliciosa	5.83/19955	41	376
4206	Triosphosphate isomerase	gi|195201084	N/C	N/C	N/C	N/C	N/C	N/C	02.01-Energy/Glycolysis	Cytosol	Actinidia chinensis	4.91/23864	11	111
4504	Nothing	Non identified	N/C	N/C	N/C	N/C	N/C	Y/U	13-Unclassified
4612	Enolase	Achn086741	N/C	N/C	N/C	N/C	N/C	N/C	02.01-Energy/Glycolysis	Cytoplasm	Vitis vinifera	5.20/45005	6	111
4619	Monodehydroascorbate reductase	gi|284437984	N/C	N/C	N/C	Y/U	N/C	N/C	11.06-Disease/Defence/Detoxification	Cytoplasm	Actinidia deliciosa	7.22/25481	7	373
4810	Viral A-type inclusion protein repeat containing protein expressed	gi|356510118	N/C	Y/D	N/C	N/C	Y/U	N/C	10.04-Signal transduction	Nucleus	Glycine max	5.01/108732	1	52
4811	ATP synthase beta subunit [Actinidia chinensis]	gi|7706844	N/C	Y/D	N/C	N/C	N/C	Y/U	07.22-Transporters/Transport ATPases	Vacuole	Actinidia chinensis	5.34/52568	5	33
4811	Pyruvate decarboxylase	gi|51587336	N/C	Y/D	N/C	N/C	N/C	Y/U	11.05-Disease/Defence/Stress responses	Chloroplast	Lotus japonicus	5.76/62637	2	83
4812	Phosphoenolpyruvate carboxykinase	gi|195203610	N/C	Y/D	N/C	N/C	N/C	N/C	02.02-Energy/Gluconeogenesis	Cytoplasm	Actinidia chinensis	5.42/17394	16	112
5113	Nothing	Non identified	N/C	N/C	N/C	Y/U	N/C	N/C	13-Unclassified
5206	Kiwellin	gi|85701136	N/C	N/C	Y/U	N/C	N/C	N/C	11.02-Disease/defence/Defence-related	Extracellular	Actinidia deliciosa	5.83/19955	36	197
5207	Kiwellin	gi|587936047	N/C	N/C	N/C	N/C	N/C	N/C	11.02-Disease/defence/Defence-related	Extracellular	Morus notabilis	4.98/22650	6	65
5510	Natterin	gi|195285924	N/C	N/C	N/C	N/C	N/C	N/C	11.02-Disease/defence/Defence-related	Extracellular	Actinidia deliciosa	8.97/25502	11	84
5616	Nothing	Non identified	N/C	Y/D	N/C	Y/U	N/C	N/C	13-Unclassified
5608	Nothing	Non identified	N/C	N/C	N/C	N/C	N/C	N/C	13-Unclassified
6505	Fructose-bisphosphate aldolase	gi|195197386	N/C	N/C	Y/D	N/C	N/C	N/C	02.01-Energy/Glycolysis	Chloroplast	Actinidia chinensis	9.59/19523	15	127
6506	Fructose-bisphosphate aldolase	Achn044851	N/C	N/C	N/C	N/C	N/C	N/C	02.01-Energy/Glycolysis	Cytoplasm	Ricinus communis	7.01/39186	3	54
6605	Nothing	Non identified	N/C	N/C	N/C	N/C	N/C	N/C	13-Unclassified
6606	Fructose-bisphosphate aldolase	Achn044851	N/C	N/C	N/C	N/C	N/C	N/C	02.01-Energy/Glycolysis	Cytoplasm	Ricinus communis	7.01/39186	3	41
6607	Fructose-bisphosphate aldolase	Achn044851	N/C	N/C	N/C	N/C	N/C	N/C	02.01-Energy/Glycolysis	Cytoplasm	Ricinus communis	7.01/39186	3	41
6608	Nothing	Non identified	N/C	N/C	N/C	N/C	N/C	N/C	13-Unclassified
6617	Nothing	Non identified	N/C	N/C	N/C	N/C	N/C	N/C	13-Unclassified
6709	Nothing	Non identified	N/C	N/C	N/C	N/C	N/C	Y/U	13-Unclassified
6710	Natterin	gi|195285924	N/C	N/C	N/C	N/C	N/C	N/C	11.02-Disease/defence/Defence-related	Extracellular	Actinidia deliciosa	8.97/25502	11	72
6715	Natterin	gi|195285924	N/C	N/C	N/C	N/C	N/C	Y/U	11.02-Disease/defence/Defence-related	Extracellular	Actinidia deliciosa	8.97/25502	15	108
6804	Nothing	Non identified	N/C	N/C	N/C	Y/D	N/C	N/C	13-Unclassified
6805	Nothing	Non identified	N/C	N/C	N/C	Y/D	N/C	Y/D	13-Unclassified
6806	NADP-dependent malic enzyme	Achn312431	N/C	N/C	N/C	Y/D	N/C	N/C	02.10-Energy/TCA pathway	Chloroplast	Ricinus communis	7.16/57669	2	118
7106	Thaumatin	gi|190358875	N/C	N/C	N/C	Y/D	N/C	N/C	11.02-Disease/defence/Defence-related	Extracellular	Actinidia deliciosa	8.29/24205	29	125
7205	Thaumatin	gi|146737976	Y/D	Y/D	Y/D	N/C	N/C	N/C	11.02-Disease/defence/Defence-related	Extracellular	Actinidia deliciosa	7.92/21614	12	1395
7306	Nothing	Non identified	N/C	N/C	N/C	N/C	Y/D	N/C	13-Unclassified
7507	Fructose-bisphosphate aldolase	Achn044851	N/C	N/C	N/C	N/C	N/C	N/C	02.01-Energy/Glycolysis	Cytoplasm	Ricinus communis	7.01/39186	15	802
7509	Fructose-bisphosphate aldolase	gi|587847389	Y/U	N/C	Y/U	N/C	N/C	N/C	02.01-Energy/Glycolysis	Cytoplasm	Morus notabilis	6.49/38395	6	93
7510	Fructose-bisphosphate aldolase	gi|587847389	N/C	N/C	N/C	N/C	N/C	N/C	02.01-Energy/Glycolysis	Cytoplasm	Morus notabilis	6.49/38395	6	104
7511	GAPDHc	gi|120666	N/C	N/C	N/C	N/C	N/C	N/C	02.01-Energy/Glycolysis	Cytosol	Antirrhinum majus	8.30/36662	4	55
7512	GAPDHc	gi|166863998	N/C	N/C	N/C	N/C	N/C	N/C	02.01-Energy/Glycolysis	Cytosol	Actinidia kolomikta	6.81/13909	36	2006
7513	GAPDHc	gi|166863998	N/C	N/C	N/C	N/C	N/C	N/C	02.01-Energy/Glycolysis	Cytosol	Actinidia kolomikta	6.81/13909	36	1535
7607	Remorin	Achn227731	N/C	N/C	N/C	N/C	N/C	N/C	10.04-Signal transduction	Nucleus	Medicago truncatula	9.92/64873	1	83
7608	Fructose-bisphosphate aldolase	Achn044851	N/C	N/C	N/C	N/C	N/C	N/C	02.01-Energy/Glycolysis	Cytoplasm	Ricinus communis	7.01/39186	3	41
7609	Malate dehydrogenase	Achn133861	N/C	N/C	N/C	N/C	N/C	N/C	02.10-Energy/TCA pathway	Mitochondrion	Ricinus communis	8.66/34963	10	502
7613	GAPDHc	gi|166863998	N/C	N/C	N/C	N/C	N/C	N/C	02.01-Energy/Glycolysis	Cytosol	Actinidia kolomikta	6.81/13909	36	2067
7619	Beta-D-galactosidase	gi|318136780	N/C	Y/D	N/C	N/C	N/C	N/C	09.01-Cell structure/Cell wall	Cell wall	Actinidia deliciosa	7.51/81070	4	294
7708	Natterin	Achn294821	N/C	N/C	N/C	N/C	N/C	N/C	11.02-Disease/defence/Defence-related	Extracellular	Thalassophryne nattereri	6.61/52945	7	568
7709	Natterin	Achn294821	N/C	N/C	N/C	N/C	N/C	N/C	11.02-Disease/defence/Defence-related	Extracellular	Thalassophryne nattereri	6.61/52945	6	291
7710	Natterin	Achn294821	Y/D	Y/D	Y/D	N/C	N/C	N/C	11.02-Disease/defence/Defence-related	Extracellular	Thalassophryne nattereri	6.61/52945	7	316
7806	Nothing	Non identified	Y/D	Y/D	Y/D	N/C	N/C	Y/U	13-Unclassified
7810	NADP-dependent malic enzyme	Achn312431	N/C	N/C	N/C	Y/D	N/C	N/C	02.10-Energy/TCA pathway	Chloroplast	Ricinus communis	7.16/57669	1	92
7907	Beta-D-galactosidase	gi|318136780	N/C	Y/D	Y/D	N/C	N/C	Y/U	09.01-Cell structure/Cell wall	Cell wall	Actinidia deliciosa	7.51/81070	2	58
7908	Beta-D-galactosidase	gi|318136780	Y/D	Y/D	Y/D	N/C	N/C	N/C	09.01-Cell structure/Cell wall	Cell wall	Actinidia deliciosa	5.71/81070	6	401
7909	Beta-D-galactosidase	gi|318136780	N/C	Y/D	Y/D	N/C	N/C	N/C	09.01-Cell structure/Cell wall	Cell wall	Actinidia deliciosa	7.51/81070	5	461
7910	Beta-D-galactosidase	gi|318136780	Y/D	Y/D	Y/D	Y/D	Y/D	N/C	09.01-Cell structure/Cell wall	Cell wall	Actinidia deliciosa	7.51/81070	3	211
7912	Receptor-like protein kinase	Achn293241	N/C	N/C	N/C	Y/D	Y/D	Y/D	10.04.04-Signal transduction/Kinases	Chloroplast	Vitis vinifera	8.62/113385	1	75
8209	Endochitinase	Achn340321	N/C	N/C	N/C	N/C	N/C	N/C	11.02-Disease/defence/Defence-related	Vacuole	Solanum tuberosum	8.76/57557	3	139
8210	Thaumatin	gi|146737976	N/C	N/C	N/C	N/C	N/C	N/C	11.02-Disease/defence/Defence-related	Extracellular	Actinidia deliciosa	7.92/21614	4	687
8212	Thaumatin	gi|146737976	N/C	N/C	N/C	N/C	N/C	N/C	11.02-Disease/defence/Defence-related	Extracellular	Actinidia deliciosa	7.92/21614	4	687
8213	Thaumatin	gi|146737976	N/C	N/C	N/C	N/C	N/C	N/C	11.02-Disease/defence/Defence-related	Extracellular	Actinidia deliciosa	7.92/21614	4	687
8310	Endochitinase	gi|195199630	N/C	N/C	N/C	N/C	N/C	N/C	11.02-Disease/defence/Defence-related	Extracellular	Actinidia chinensis	7.99/25296	11	128
8512	Uncharacterized protein 3	gi|195193220	N/C	N/C	N/C	N/C	N/C	N/C	30-Unknown	Chloroplast	Actinidia deliciosa	8.01/13873	12	81
8603	Aspartic proteinase nepenthesin	Achn282341	N/C	N/C	N/C	N/C	N/C	N/C	06.13-Protein destination and storage/Proteolysis	Chloroplast	Vitis vinifera	8.62/46257	5	155
8606	GAPDHc	gi|166864050	N/C	N/C	N/C	N/C	N/C	N/C	02.01-Energy/Glycolysis	Cytoplasm	Actinidia arguta var. arguta	8.15/13936	35	591
8802	Quinohemoprotein ethanol dehydrogenase	gi|195196846	N/C	N/C	N/C	N/C	N/C	N/C	02.20-Energy/Electron-transport	Nucleus	Actinidia deliciosa	5.31/21355	7	136
8803	Remorin	Achn227731	N/C	Y/D	N/C	N/C	N/C	N/C	10.04-Signal transduction	Nucleus	Medicago truncatula	9.92/64873	1	70
8805	Nothing	Non identified	N/C	N/C	Y/U	N/C	N/C	N/C	13-Unclassified
8911	Beta-D-galactosidase	gi|318136780	N/C	N/C	N/C	N/C	N/C	N/C	09.01-Cell structure/Cell wall	Cell wall	Actinidia deliciosa	7.51/81070	2	250
8912	Receptor-like protein kinase	Achn293241	N/C	N/C	Y/U	Y/D	Y/D	N/C	10.04.04-Signal transduction/Kinases	Chloroplast	Vitis vinifera	8.62/113385	1	111
9211	Nothing	Non identified	N/C	Y/D	N/C	N/C	N/C	N/C	13-Unclassified
9212	Nothing	Non identified	N/C	N/C	N/C	N/C	N/C	N/C	13-Unclassified
9214	Thaumatin	gi|190358875	N/C	N/C	Y/U	Y/D	N/C	N/C	11.02-Disease/defence/Defence-related	Extracellular	Actinidia deliciosa	8.29/24205	44	26701
9217	Thaumatin	gi|190358875	N/C	Y/U	Y/U	Y/D	N/C	N/C	11.02-Disease/defence/Defence-related	Extracellular	Actinidia deliciosa	8.29/24205	45	25647
9407	Nothing	Non identified	N/C	N/C	N/C	N/C	N/C	N/C	13-Unclassified
9508	Nothing	Non identified	N/C	N/C	N/C	N/C	N/C	N/C	13-Unclassified
