# Supplementary material for: Ozone-induced inhibition of kiwifruit ripening is amplified by 1-methylcyclopropene and reversed by exogenous ethylene
Source: BMC Plant Biol. 2018 Dec 17;18:358. doi: 10.1186/s12870-018-1584-y (PMC6296049; doi:10.1186/s12870-018-1584-y)
Supplement: Supplementary file 7 — Table S2. (a) Biological pathways and networks analysis generated by BiNGO for proteins with altered abundance in kiwifruit treated with ripening inhibitors but not with exogenous ethylene. (b) Biological pathways and networks analysis generated by BiNGO for proteins with altered abundance in kiwifruit undergoing ripening with exogenous ethylene. (XLSX 15 kb) [file 12870_2018_1584_MOESM7_ESM.xlsx]

## Sheet: Table S2 (a)
Additional file 7: Table S2 (a). Biological pathways and networks analysis generated by BiNGO for proteins with altered abundance in kiwifruit treated with ripening inhibitors but not with exogenous ethylene.
Kiwifruit treated with ripening inhibitors but not with exogenous ethylene (Actinidia deliciosa cv. 'Hayward')						BiNGO 2.44 Biological Pathways
Discarded evidence codes :
Overrepresentation
Selected statistical test : Hypergeometric test
Selected correction : Benjamini & Hochberg False Discovery Rate (FDR) correction
Selected significance level : 0.001
Testing option : Use whole annotation as reference set
GO-ID	p-value	corr p-value	Number of proteins	Description	Proteins listed by gene name
6950	5.9266e-08	9.7788e-06	12	response to stress	AT4G37870 AT4G11650 AT1G24020 AT5G54960 AT1G53240 AT3G23990 AT2G01140 AT1G72940 AT4G09320 AT2G36530 AT3G04720 AT5G02500
46686	3.065e-07	2.5287e-05	6	response to cadmium ion	AT4G37870 AT3G23990 AT4G09320 AT2G36530 AT1G11840 AT5G02500
10038	1.1527e-06	6.3396e-05	6	response to metal ion	AT4G37870 AT3G23990 AT4G09320 AT2G36530 AT1G11840 AT5G02500
50896	3.0338e-06	0.00012514	13	response to stimulus	AT3G23990 AT1G72940 AT4G09320 AT2G36530 AT1G11840 AT3G04720 AT4G37870 AT4G11650 AT1G24020 AT5G54960 AT1G53240 AT2G01140 AT5G02500
10035	3.9975e-06	0.00013192	6	response to inorganic substance	AT4G37870 AT3G23990 AT4G09320 AT2G36530 AT1G11840 AT5G02500
9817	6.6886e-06	0.00018394	3	defense response to fungus, incompatible interaction	AT4G37870 AT4G11650 AT3G04720
5975	9.5079e-06	0.00022411	7	carbohydrate metabolic process	AT4G37870 AT4G02280 AT2G01140 AT5G14650 AT2G36460 AT4G26140 AT1G11840
42221	2.7228e-05	0.00056158	9	response to chemical stimulus	AT4G37870 AT5G54960 AT3G23990 AT2G01140 AT4G09320 AT2G36530 AT1G11840 AT3G04720 AT5G02500
6006	4.0128e-05	0.00073569	3	glucose metabolic process	AT4G37870 AT2G01140 AT2G36460

## Sheet: Table S2 (b)
Additional file 7: Table S2 (b). Biological pathways and networks analysis generated by BiNGO for proteins with altered abundance in kiwifruit undergoing ripening with exogenous ethylene.
Kiwifruit undergo ripening after exogenous ethylene exposure (Actinidia deliciosa cv. 'Hayward')					BiNGO 2.44 Biological Pathways
Discarded evidence codes :
Overrepresentation
Selected statistical test : Hypergeometric test
Selected correction : Benjamini & Hochberg False Discovery Rate (FDR) correction
Selected significance level : 0.001
Testing option : Use whole annotation as reference set
GO-ID	p-value	corr p-value	Number of proteins	Description	Proteins listed by gene name
6950	1.4393e-09	3.2961e-07	16	response to stress	AT3G04120 AT3G28030 AT3G55440 AT1G61120 AT1G72940 AT4G09320 AT2G36530 AT3G04720 AT1G78900 AT4G11650 AT5G28540 AT1G24020 AT1G53240 AT2G01140 AT3G45140 AT3G12500
6007	3.1468e-08	1.675e-06	5	glucose catabolic process	AT3G04120 AT3G55440 AT2G01140 AT3G52930 AT2G36460
46365	3.4145e-08	1.675e-06	5	monosaccharide catabolic process	AT3G04120 AT3G55440 AT2G01140 AT3G52930 AT2G36460
19320	3.4145e-08	1.675e-06	5	hexose catabolic process	AT3G04120 AT3G55440 AT2G01140 AT3G52930 AT2G36460
6006	4.0042e-08	1.675e-06	5	glucose metabolic process	AT3G04120 AT3G55440 AT2G01140 AT3G52930 AT2G36460
46164	5.0375e-08	1.675e-06	5	alcohol catabolic process	AT3G04120 AT3G55440 AT2G01140 AT3G52930 AT2G36460
9628	5.12e-08	1.675e-06	12	response to abiotic stimulus	AT4G36880 AT3G04120 AT1G78900 AT4G11650 AT3G28030 AT3G55440 AT5G28540 AT1G53240 AT3G45140 AT4G09320 AT2G36530 AT3G04720
50896	7.7799e-08	2.227e-06	18	response to stimulus	AT3G04120 AT3G28030 AT3G55440 AT1G61120 AT1G72940 AT4G09320 AT2G36530 AT1G11840 AT3G04720 AT4G36880 AT1G78900 AT4G11650 AT5G28540 AT1G24020 AT1G53240 AT2G01140 AT3G45140 AT3G12500
19318	2.1938e-07	5.5821e-06	5	hexose metabolic process	AT3G04120 AT3G55440 AT2G01140 AT3G52930 AT2G36460
44275	3.8842e-07	8.8949e-06	5	cellular carbohydrate catabolic process	AT3G04120 AT3G55440 AT2G01140 AT3G52930 AT2G36460
16052	5.9208e-07	1.2326e-05	5	carbohydrate catabolic process	AT3G04120 AT3G55440 AT2G01140 AT3G52930 AT2G36460
5996	7.3707e-07	1.4066e-05	5	monosaccharide metabolic process	AT3G04120 AT3G55440 AT2G01140 AT3G52930 AT2G36460
9651	8.0141e-07	1.4117e-05	7	response to salt stress	AT3G04120 AT1G78900 AT4G11650 AT3G55440 AT4G09320 AT2G36530 AT3G04720
6970	1.321e-06	2.1607e-05	7	response to osmotic stress	AT3G04120 AT1G78900 AT4G11650 AT3G55440 AT4G09320 AT2G36530 AT3G04720
10035	2.7761e-06	4.2381e-05	7	response to inorganic substance	AT3G04120 AT3G55440 AT1G61120 AT4G09320 AT2G36530 AT1G11840 AT3G12500
46686	3.0275e-06	4.3331e-05	6	response to cadmium ion	AT3G04120 AT3G55440 AT4G09320 AT2G36530 AT1G11840 AT3G12500
44282	3.9428e-06	5.3112e-05	5	small molecule catabolic process	AT3G04120 AT3G55440 AT2G01140 AT3G52930 AT2G36460
6098	4.4579e-06	5.6714e-05	3	pentose-phosphate shunt	AT2G01140 AT3G52930 AT2G36460
6740	5.1214e-06	6.1726e-05	3	NADPH regeneration	AT2G01140 AT3G52930 AT2G36460
6739	7.496e-06	8.5829e-05	3	NADP metabolic process	AT2G01140 AT3G52930 AT2G36460
6066	1.0671e-05	0.00011532	5	alcohol metabolic process	AT3G04120 AT3G55440 AT2G01140 AT3G52930 AT2G36460
10038	1.1078e-05	0.00011532	6	response to metal ion	AT3G04120 AT3G55440 AT4G09320 AT2G36530 AT1G11840 AT3G12500
5975	1.4038e-05	0.00013562	8	carbohydrate metabolic process	AT3G04120 AT3G55440 AT2G01140 AT3G52930 AT2G36460 AT5G14650 AT4G26140 AT1G11840
46496	1.4214e-05	0.00013562	3	nicotinamide nucleotide metabolic process	AT2G01140 AT3G52930 AT2G36460
19362	2.0379e-05	0.00018257	3	pyridine nucleotide metabolic process	AT2G01140 AT3G52930 AT2G36460
42221	2.0728e-05	0.00018257	11	response to chemical stimulus	AT4G36880 AT3G04120 AT3G55440 AT1G61120 AT2G01140 AT3G45140 AT4G09320 AT2G36530 AT1G11840 AT3G04720 AT3G12500
6733	2.8085e-05	0.00023821	3	oxidoreduction coenzyme metabolic process	AT2G01140 AT3G52930 AT2G36460
9056	4.2038e-05	0.00034381	7	catabolic process	AT3G04120 AT3G55440 AT5G28540 AT2G01140 AT3G52930 AT2G36460 AT4G01700
9620	8.0447e-05	0.00063526	4	response to fungus	AT4G11650 AT3G45140 AT3G04720 AT3G12500
