# Supplementary material for: Ozone-induced inhibition of kiwifruit ripening is amplified by 1-methylcyclopropene and reversed by exogenous ethylene
Source: BMC Plant Biol. 2018 Dec 17;18:358. doi: 10.1186/s12870-018-1584-y (PMC6296049; doi:10.1186/s12870-018-1584-y)
Supplement: Supplementary file 8 — Table S3. (a) Molecular functions and networks analysis generated by BiNGO for proteins with altered abundance in kiwifruit treated with ripening inhibitors but not with exogenous ethylene. (b) Molecular functions and networks analysis generated by BiNGO for proteins with altered abundance in kiwifruit undergoing ripening with exogenous ethylene. (XLSX 12 kb) [file 12870_2018_1584_MOESM8_ESM.xlsx]

## Sheet: Table S3 (a)
Additional file 8: Table S3 (a) Molecular functions and networks analysis generated by BiNGO for proteins with altered abundance in kiwifruit undergoing ripening with exogenous ethylene.
Kiwifruit treated with ripening inhibitors but not with exogenous ethylene (Actinidia deliciosa cv. 'Hayward')					BiNGO 2.44 Molecular Functions
Discarded evidence codes :
Overrepresentation
Selected statistical test : Hypergeometric test
Selected correction : Benjamini & Hochberg False Discovery Rate (FDR) correction
Selected significance level : 0.001
Testing option : Use whole annotation as reference set
GO-ID	p-value	corr p-value	Number of proteins	Description	Proteins listed by gene name
16829	3.8302e-06	0.00028727	5	lyase activity	AT4G37870 AT5G54960 AT2G01140 AT2G36530 AT1G11840
5507	2.2601e-05	0.00084754	4	copper ion binding	AT1G53240 AT3G23990 AT2G36460 AT2G36530

## Sheet: Table S3 (b)
Additional file 8: Table S3 (b). Molecular functions generated by BINGO for kiwifruit undergo ripening following exogenous ethylene treatment
Kiwifruit undergo ripening after exogenous ethylene exposure (Actinidia deliciosa cv. 'Hayward')					BiNGO 2.44 Molecular Functions
Discarded evidence codes :
Overrepresentation
Selected statistical test : Hypergeometric test
Selected correction : Benjamini & Hochberg False Discovery Rate (FDR) correction
Selected significance level : 0.001
Testing option : Use whole annotation as reference set
GO-ID	p-value	corr p-value	Number of proteins	Description	Proteins listed by gene name
5507	3.3226e-07	3.5552e-05	6	copper ion binding	AT3G04120 AT3G55440 AT1G53240 AT3G52930 AT2G36460 AT2G36530
