# Supplementary material for: Ozone-induced inhibition of kiwifruit ripening is amplified by 1-methylcyclopropene and reversed by exogenous ethylene
Source: BMC Plant Biol. 2018 Dec 17;18:358. doi: 10.1186/s12870-018-1584-y (PMC6296049; doi:10.1186/s12870-018-1584-y)
Supplement: Supplementary file 9 — Table S4. Identified proteins of kiwifruit that Blasted against the TAIR database and their STRING 9.0 ID. (XLSX 21 kb) [file 12870_2018_1584_MOESM9_ESM.xlsx]

## Sheet: Table S4
Additional file 9: Table S4. Identified proteins of kiwifruit that Blasted against the TAIR database and their STRING 9.0 ID.
Spot Νο	Protein name	Accession number NCBI	TAIR ID of homologue	TAIR10 E-value	TAIR10 score	STRING 9.0 ID
210	Actinidin	gi|157829826	AT4G36880.1	1e-71	266	At4g36880
1113	Major latex-like protein	Achn053521	AT1G24020.2	1e-50	194	MLP423
1202	Kiwellin	gi|85701136	AT4G30380.1	3.8	28	AT4G30380
1203	Kiwellin	gi|85701136	AT4G30380.1	3.8	28	AT4G30380
1706	Glutamate decarboxylase	gi|383745688	AT2G02010.1	4.5e-101	2336	AT2G02010
1815	Actinidin	gi|157829826	AT4G36880.1	1e-71	266	At4g36880
1815	Actinidin	gi|157829826	AT4G36880.1	1e-71	266	At4g36880
1817	RuBisCO large subunit-binding protein subunit alpha	gi|1710807	AT2G28000.1	0	925	CPN60A
1901	V-type proton ATPase catalytic subunit A	Achn217001	AT1G78900.2	0	1217	VHA-A
1903	HSP 70	gi|255573627	AT5G02500.1	0	1177	HSC70-1
2111	Bet v 1 related allergen	gi|281552896	AT1G24020.2	9e-13	70	MLP423
2112	Bet v 1 related allergen	gi|281552896	AT1G24020.2	9e-13	70	MLP423
2209	Kiwellin	gi|441482352	AT4G30380.1	3.5	28	AT4G30380
2210	Kiwellin	gi|441482364	AT4G30380.1	3.6	28	AT4G30380
2211	Kiwellin	gi|85701136	AT4G30380.1	3.8	28	AT4G30380
2313	Kiwellin	gi|441482352	AT4G30380.1	3.5	28	AT4G30380
2314	Malate dehydrogenase	gi|195225085	AT1G53240.1	2e-27	123	mMDH1
2501	Lactoylglutathione lyase	Achn326191	AT1G11840.6	e-140	494	GLX1
2601	Lactoylglutathione lyase	Achn326191	AT1G11840.6	e-140	494	GLX1
2616	Kiwellin	gi|85701136	AT4G30380.1	3.8	28	AT4G30380
2617	Kiwellin	gi|85701136	AT4G30380.1	3.8	28	AT4G30380
2701	Leucine aminopeptidase	Achn369241	AT4G30920.1	0	872	LAP2
2708	ATP synthase subunit beta	Achn038591	AT5G08680.1	0	867	AT5G08680
2711	Kiwellin	gi|85701136	AT4G30380.1	3.8	28	AT4G30380
2801	Chaperonin CPN60	gi|356534856	AT3G23990.1	0	1018	HSP60
2802	Chaperonin CPN60-2, mitochondrial-like isoform 1 [Glycine max]	gi|356534856	AT3G23990.1	0	1018	HSP60
2815	HSP70 luminal binding	gi|168057678	AT5G28540.1	0	1041	BIP1
3105	Bet v 1 related allergen	gi|281552896	AT1G24020.2	9e-13	70	MLP423
3205	Kiwellin	gi|85701136	AT4G30380.1	3.8	28	AT4G30380
3206	Kiwellin	gi|85701136	AT4G30380.1	3.8	28	AT4G30380
3207	Kiwellin	gi|85701136	AT4G30380.1	3.8	28	AT4G30380
3307	Kiwellin	gi|85701136	AT4G30380.1	3.8	28	AT4G30380
3501	Malate dehydrogenase	gi|195225085	AT1G53240.1	2e-27	123	mMDH1
3505	Glyceraldehyde 3-phosphate dehydrogenase (GAPDHc) [Actinidia arguta var. arguta]	gi|166863964	AT3G04120.1	5e-66	245	GAPC1
3505	Terpene synthase [Actinidia deliciosa]	gi|226290819	AT1G61120.1	0	665	TPS04
3505	Lipoxygenase 6 [Actinidia deliciosa]	gi|98979401	AT3G45140.1	1e-71	266	LOX2
3505	Polyphenoloxidase	gi|195300886	AT3G28030.1	0.002	44	UVH3
3508	Natterin	gi|195285924	AT5G26820.1	2.2	34	IREG3
3601	Polyphenoloxidase	gi|195241520	AT5G30584.1	1.6	34	UVH3
3602	Enolase	gi|14423687	AT2G36530.1	0	812	LOS2
3701	Enolase	Achn354501	AT2G36530.1	0	810	LOS2
3702	Polygalacturonase	gi|195226843	AT5G14650.1	0.002	44	AT5G14650
3703	F1-ATPase alpha subunit	gi|404481694	ATMG01190.1	0	955	ATP1
3802	Sucrose synthase	gi|398363593	AT4G02280.1	0	1392	SUS3
4004	Nucleoside diphosphate kinase	Achn026931	AT4G09320.1	2e-71	263	NDPK1
4006	Pathogenesis-related protein	Achn366681	AT3G04720.1	6e-51	196	PR4
4105	Kiwellin	gi|441482352	AT4G30380.1	3.5	28	AT4G30380
4106	Kiwellin	gi|441482352	AT4G30380.1	3.5	28	AT4G30380
4107	Kiwellin	gi|441482356	AT3G16180.1	2.1	29	AT3G16180
4108	Kiwellin	gi|85701136	AT4G30380.1	3.8	28	AT4G30380
4109	Kiwellin	gi|441482356	AT3G16180.1	2.1	29	AT3G16180
4110	Bet v 1 related allergen	gi|281552896	AT1G24020.2	9e-13	70	MLP423
4203	Kiwellin	gi|85701136	AT4G30380.1	3.8	28	AT4G30380
4203	Kiwellin	gi|85701136	AT4G30380.1	3.8	28	AT4G30380
4205	Kiwellin	gi|85701136	AT4G30380.1	3.8	28	AT4G30380
4206	Triosphosphate isomerase	gi|195201084	AT3G55440.1	4e-20	100	TPI
4612	Enolase	Achn086741	AT2G36530.1	0	810	LOS2
4619	Monodehydroascorbate reductase	gi|284437984	AT3G52880.1	1.8e-93	921	AT3G52880
4810	Viral A-type inclusion protein repeat containing protein expressed	gi|356510118	AT1G09720.1	E-172	603	NET2B
4811	ATP synthase beta subunit [Actinidia chinensis]	gi|7706844	ATCG00480.1	0	895	PB
4811	Pyruvate decarboxylase	gi|51587336	AT5G54960.1	0	946	PDC2
4812	Phosphoenolpyruvate carboxykinase	gi|195203610	AT4G37870.1	1e-65	250	PCK1
5206	Kiwellin	gi|85701136	AT4G30380.1	3.8	28	AT4G30380
5207	Kiwellin	gi|587936047	AT1G79680.1	3	29	WAKL10
5510	Natterin	gi|195285924	AT5G26820.1	2.2	34	IREG3
6505	Fructose-bisphosphate aldolase	gi|195197386	AT2G01140.1	0.002	44	PDE345
6506	Fructose-bisphosphate aldolase	Achn044851	AT3G52930.1	0	638	FBA8
6606	Fructose-bisphosphate aldolase	Achn044851	AT3G52930.1	0	638	FBA8
6607	Fructose-bisphosphate aldolase	Achn044851	AT3G52930.1	0	638	FBA8
6710	Natterin	gi|195285924	AT5G26820.1	2.2	34	IREG3
6715	Natterin	gi|195285924	AT5G26820.1	2.2	34	IREG3
6806	NADP-dependent malic enzyme	Achn312431	AT5G25880.1	0	993	NADP-ME3
7106	Thaumatin	gi|190358875	AT4G11650.1	3e-84	308	OSM34
7205	Thaumatin	gi|146737976	AT4G11650.1	1e-83	305	OSM34
7507	Fructose-bisphosphate aldolase	Achn044851	AT3G52930.1	0	638	FBA8
7509	Fructose-bisphosphate aldolase	gi|587847389	AT2G36460.1	e-180	628	FBA6
7510	Fructose-bisphosphate aldolase	gi|587847389	AT2G36460.1	e-180	628	FBA6
7511	GAPDHC	gi|120666	AT3G04120.1	e-168	589	GAPC1
7512	GAPDHC	gi|166863998	AT3G04120.1	1e-68	254	GAPC1
7513	GAPDHC	gi|166863998	AT3G04120.1	1e-68	254	GAPC1
7607	Remorin	Achn227731	AT1G45207.2	5e-97	352	AT1G45207
7608	Fructose-bisphosphate aldolase	Achn044851	AT3G52930.1	0	638	FBA8
7609	Malate dehydrogenase	Achn133861	AT1G53240.1	e-155	543	mMDH1
7613	GAPDHC	gi|166863998	AT3G04120.1	1e-68	254	GAPC1
7619	Beta-D-galactosidase	gi|318136780	AT4G26140.1	0	1115	BGAL12
7708	Natterin	Achn294821	AT3G49980.1	6.1	29	AT3G49980
7709	Natterin	Achn294821	AT3G49980.1	6.1	29	AT3G49980
7710	Natterin	Achn294821	AT1G72940.1	2.4	30	AT1G72940
7810	NADP-dependent malic enzyme	Achn312431	AT5G25880.1	0	993	NADP-ME3
7907	Beta-D-galactosidase	gi|318136780	AT4G26140.1	0	1115	BGAL12
7908	Beta-D-galactosidase	gi|318136780	AT4G26140.1	0	1115	BGAL12
7909	Beta-D-galactosidase	gi|318136780	AT4G26140.1	0	1115	BGAL12
7910	Beta-D-galactosidase	gi|318136780	AT4G26140.1	0	1115	BGAL12
7912	Receptor-like protein kinase	Achn293241	AT5G15080.1	0	648	AT5G15080
8209	Endochitinase	Achn340321	AT3G12500.1	e-121	430	HCHIB
8210	Thaumatin	gi|146737976	AT4G11650.1	1e-83	305	OSM34
8212	Thaumatin	gi|146737976	AT4G11650.1	1e-83	305	OSM34
8213	Thaumatin	gi|146737976	AT4G11650.1	1e-83	305	OSM34
8310	Endochitinase	gi|195199630	AT4G01700.1	1e-05	52	AT4G01700
8512	Uncharacterized protein 3	gi|195193220	AT3G08030.2	1e-09	64	AT3G08030
8603	Aspartic proteinase nepenthesin	Achn282341	AT5G10770.1	e-152	534	AT5G10770
8606	GAPDHC	gi|166864050	AT3G04120.1	1e-67	250	GAPC1
8802	Quinohemoprotein ethanol dehydrogenase	gi|195196846	AT3G03760.1	0.47	36	LBD20
8803	Remorin	Achn227731	AT1G45207.2	5e-97	352	AT1G45207
8911	Beta-D-galactosidase	gi|318136780	AT4G26140.1	0	1115	BGAL12
8912	Receptor-like protein kinase	Achn293241	AT5G15080.1	0	648	AT5G15080
9214	Thaumatin	gi|190358875	AT4G11650.1	3e-84	308	OSM34
9217	Thaumatin	gi|190358875	AT4G11650.1	3e-84	308	OSM34
