# Supplementary material for: Ozone-induced inhibition of kiwifruit ripening is amplified by 1-methylcyclopropene and reversed by exogenous ethylene
Source: BMC Plant Biol. 2018 Dec 17;18:358. doi: 10.1186/s12870-018-1584-y (PMC6296049; doi:10.1186/s12870-018-1584-y)
Supplement: Supplementary file 11 — Table S5. Quantitative data of protein spot volumes in kiwifruit on 2DE-PAGE gels. (XLSX 94 kb) [file 12870_2018_1584_MOESM11_ESM.xlsx]

## Sheet: QUANTIFICATION TABLE
Additional file 11: Table S5. Quantitative data of protein spot volumes in kiwifruit on 2DE-PAGE gels.
Spot Nubmer	Control mean	1-MCP mean	Ratio 1-MCP mean/Control mean	p values 1-MCP mean/Control mean	O3 mean	Ratio O3 mean/Control mean	p values O3 mean/Control mean	1-MCP+O3 mean	Ratio 1-MCP+O3 mean/Control mean	p values 1-MCP+O3 mean/Control mean	Control-Eth mean	1-MCP-Eth mean	Ratio 1-MCP-Eth mean/Control-Eth mean	p values 1-MCP-Eth mean/Control-Eth mean	O3-Eth mean	Ratio O3-Eth mean/Control-Eth mean	p values O3-Eth mean/Control-Eth mean	1-MCP+O3-Eth mean	Ratio 1-MCP+O3-Eth mean/Control-Eth mean	Ratio 1-MCP+O3-Eth mean/Control-Eth mean
210	163530	167538	1.02451	0.873	170615	1.04332	0.769	166110	1.01577	0.885	221600	236221	1.06598	0.792	246407	1.11194	0.645	264504	1.19361	0.366
1113	3622.9	6320.5	1.7446	0.081	7470.5	2.06202	0.134	11337.4	3.12937	0.001	1894.3	1005.5	0.530803	0.249	1677.7	0.885657	0.837	822.5	0.434197	0.284
1202	5103.8	6909	1.3537	0.468	7878.5	1.54365	0.163	10013.6	1.96199	0.037	9675	4169.8	0.430987	0.088	4568.8	0.472227	0.01	6492.4	0.671049	0.23
1203	790	2841.3	3.59658	0.043	1493.7	1.89076	0.123	2663.9	3.37203	0.091	2338.4	1009.4	0.431663	0.249	945.3	0.404251	0.047	1758	0.751796	0.469
1706	309	332.5	1.07605	0.769	356.9	1.15502	0.584	477.2	1.54434	0.253	220.8	93.2	0.422101	0.207	416.9	1.88813	0.042	211.1	0.956069	0.887
1815	1751.2	689.6	0.393787	0.162	969.8	0.553792	0.252	513.6	0.293285	0.105	834.4	610.2	0.731304	0.513	1858.4	2.22723	0.323	2058.6	2.46716	0.076
1817	915.7	623.3	0.680681	0.415	1015.5	1.10899	0.724	604.4	0.660041	0.216	1298.9	1367	1.05243	0.876	1564.4	1.2044	0.645	1571.7	1.21002	0.503
1901	226.6	488	2.15357	0.152	430.1	1.89806	0.135	572.8	2.5278	0.063	548	386	0.70438	0.275	294.5	0.537409	0.162	417.1	0.761131	0.423
1902	619.9	605.7	0.977093	0.961	445.7	0.718987	0.252	656.2	1.05856	0.802	741.6	332.1	0.447816	0.04	472.5	0.637136	0.349	682.9	0.920847	0.564
1903	214.3	547.9	2.5567	0.149	487.7	2.27578	0.119	553.1	2.58096	0.026	215.4	269.2	1.24977	0.405	193.2	0.896936	0.831	625.6	2.90436	0.389
2111	1959	1364.1	0.696325	0.287	1501.6	0.766514	0.379	2079.6	1.06156	0.819	524.4	483.8	0.922578	0.795	526.9	1.00477	0.992	256.8	0.489703	0.177
2112	1503.6	1694.6	1.12703	0.771	1966.2	1.30766	0.067	2183	1.45185	0.095	525.2	1032.8	1.96649	0.138	1768.3	3.36691	0.356	569.5	1.08435	0.922
2209	6925.4	5815.1	0.839677	0.557	6228.2	0.899327	0.753	7399.5	1.06846	0.804	10232.6	7668.6	0.749428	0.324	15017.2	1.46758	0.296	11140.9	1.08877	0.698
2210	3199.8	5487.9	1.71508	0.033	7587.7	2.3713	0.081	7830.4	2.44715	0.001	6269.4	3373.6	0.538106	0.088	5548.7	0.885045	0.462	6205.8	0.989855	0.966
2211	2438.8	3749.7	1.53752	0.405	5278.3	2.1643	0.111	4800.1	1.96822	0.024	3743.6	2132.5	0.569639	0.058	3160	0.844107	0.472	3576.3	0.95531	0.842
2313	10177.1	11080.6	1.08878	0.624	15767.6	1.54932	0.227	12729.2	1.25077	0.337	16257.3	6870.5	0.42261	0.012	9780.6	0.601613	0.012	16897.3	1.03937	0.582
2314	1597.7	3486.1	2.18195	0.021	4250.9	2.66064	0.042	4178.2	2.61513	0.022	2989.6	3053	1.02121	0.972	2652.9	0.887376	0.649	3217.9	1.07636	0.813
2501	2403.6	2536.7	1.05538	0.727	2902.6	1.20761	0.309	4884.4	2.03212	0.045	2593	1295.5	0.499614	0.036	2400.5	0.925762	0.376	1743.4	0.672349	0.055
2601	523	881.1	1.6847	0.3	533	1.01912	0.936	827.6	1.58241	0.009	544	382.3	0.702757	0.246	827.4	1.52096	0.314	422.1	0.775919	0.34
2616	6247.1	6279.8	1.00523	0.971	6701.8	1.07279	0.682	7278.2	1.16505	0.512	5030.6	2288	0.454817	0.033	5833.7	1.15964	0.735	4684.2	0.931141	0.46
2617	9363.6	10500.2	1.12138	0.547	12738.5	1.36043	0.243	14212.9	1.51789	0.054	9103.9	4148.5	0.455684	0.041	13467.6	1.47932	0.204	8848.6	0.971957	0.63
2701	249.3	518.2	2.07862	0.011	524.4	2.10349	0.033	706.9	2.83554	0.012	468.8	415.9	0.887159	0.592	532	1.13481	0.661	530.4	1.1314	0.54
2708	175.9	228.3	1.2979	0.659	147	0.835702	0.566	61.5	0.34963	0.07	489.9	409.1	0.835068	0.558	245.7	0.501531	0.21	694.4	1.41743	0.223
2711	331.2	391.4	1.18176	0.528	710.1	2.14402	0.048	1277.9	3.85839	0.042	420.1	209.8	0.499405	0.064	594.5	1.41514	0.21	412	0.980719	0.946
2801	577.6	544.1	0.942001	0.749	611.8	1.05921	0.67	1037.3	1.79588	0.022	750.8	568.5	0.757192	0.212	534.2	0.711508	0.444	766.3	1.02064	0.861
2802	189.8	386.5	2.03635	0.102	379.3	1.99842	0.05	512.2	2.69863	0.028	273.7	247	0.902448	0.785	363.5	1.3281	0.473	298	1.08878	0.809
2815	203.9	150.8	0.739578	0.724	167.9	0.823443	0.794	264.2	1.29573	0.652	264.5	263.3	0.995463	0.986	148.1	0.559924	0.184	630.6	2.38412	0.002
3104	2332.3	3012.3	1.29156	0.615	3442.6	1.47605	0.354	3097.7	1.32817	0.546	748.9	2761.7	3.68768	0.032	1098.1	1.46628	0.455	1552	2.07237	0.208
3105	2153.6	2415.1	1.12142	0.695	3631.1	1.68606	0.033	2676.6	1.24285	0.29	1808.8	1576.2	0.871406	0.765	1525.8	0.843543	0.668	949.2	0.524768	0.31
3205	3983.9	6734.7	1.69048	0.034	6078.3	1.52572	0.039	6557.8	1.64608	0.175	4989.6	1949.7	0.390753	0.037	1498.2	0.300265	0.043	6043.6	1.21124	0.581
3206	5456.4	6423.8	1.1773	0.539	9235.6	1.69262	0.082	10085.2	1.84832	0.033	11189.7	4568.5	0.408277	0.066	11046.5	0.987203	0.962	9009.7	0.805178	0.469
3207	2107.8	5109.1	2.4239	0.006	8228	3.9036	0.074	9765	4.63279	0.09	13077	8188.3	0.62616	0.176	13336.7	1.01986	0.953	10017	0.766001	0.385
3307	880.6	1145	1.30025	0.541	2020.2	2.29412	0.039	2410.8	2.73768	0	1102.2	874.6	0.793504	0.537	917	0.831972	0.583	1086.7	0.985937	0.967
3501	1400.7	686.8	0.490326	0.199	791.2	0.56486	0.258	990.9	0.707432	0.414	381.4	200.8	0.526481	0.356	203.8	0.534347	0.358	410.3	1.07577	0.921
3505	3489.4	2637.8	0.755947	0.278	3270.2	0.937181	0.714	2998.3	0.859259	0.464	1514.5	1310.3	0.86517	0.598	1508.6	0.996104	0.989	1913.5	1.26345	0.217
3508	1128.1	889.5	0.788494	0.33	768.4	0.681145	0.187	939.6	0.832905	0.451	270.7	249.1	0.920207	0.781	371.3	1.37163	0.442	424.5	1.56816	0.033
3601	2302.6	2124	0.922436	0.441	1452.6	0.630852	0.003	2032	0.882481	0.033	997.1	748.6	0.750777	0.515	835.2	0.837629	0.653	951.6	0.954368	0.897
3602	742.9	450.6	0.606542	0.025	314.2	0.422937	0.004	774	1.04186	0.707	745.1	1145	1.53671	0.374	623	0.836129	0.786	818.3	1.09824	0.878
3701	379.8	406.7	1.07083	0.825	376.5	0.991311	0.983	558.5	1.47051	0.238	2432.9	263.3	0.108225	0.367	365.1	0.150068	0.388	359.1	0.147602	0.387
3702	681.4	104.8	0.153801	0.016	140.1	0.205606	0.028	222.1	0.325947	0.054	740.9	254.9	0.344041	0.291	417.7	0.563774	0.459	352	0.475098	0.397
3703	187.5	227.6	1.21387	0.565	295.9	1.57813	0.238	250.4	1.33547	0.539	523.7	319.4	0.609891	0.229	584.5	1.1161	0.788	573.6	1.09528	0.73
3802	521.4	224	0.429613	0.132	97.6	0.187188	0.046	310.4	0.59532	0.251	489.8	469.4	0.95835	0.954	199.3	0.406901	0.404	430.7	0.879339	0.88
3803	79.5	173.2	2.17862	0.112	165.2	2.07799	0.048	334.5	4.20755	0.005	937.1	224.4	0.239462	0.401	181.2	0.193363	0.376	297.5	0.317469	0.45
4004	2471.6	1241.8	0.502428	0.025	2271.4	0.919	0.674	1818.5	0.735758	0.26	486.6	1272.7	2.6155	0.174	575.3	1.18229	0.828	542.7	1.11529	0.894
4006	2213.6	546.1	0.246702	0.018	2305.7	1.04161	0.922	2920.6	1.31939	0.458	3202.8	3027.6	0.945298	0.871	3925.7	1.22571	0.532	4318	1.3482	0.285
4105	949.5	1146.8	1.20779	0.594	2027	2.13481	0.232	1782.3	1.87709	0.033	806.6	1203.2	1.49169	0.35	1142.3	1.41619	0.395	1018.8	1.26308	0.609
4106	5979.5	5686.2	0.950949	0.702	6252.8	1.04571	0.622	4920.7	0.822928	0.282	2492.9	5600	2.24638	0.064	4065.9	1.63099	0.128	5234.9	2.09992	0.03
4107	6825	5296.5	0.776044	0.162	5581.5	0.817802	0.255	3885	0.569231	0.064	1904.2	4755.6	2.49743	0.053	3374.6	1.77219	0.129	4906	2.57641	0.006
4108	3468.9	4298.7	1.23921	0.515	4517.9	1.3024	0.399	3150.3	0.908155	0.811	1031.9	3719.5	3.60452	0.017	2682.6	2.59967	0.04	3842.6	3.72381	0.008
4109	4170.1	3201.7	0.767775	0.146	2627.9	0.630177	0.013	2206.1	0.529028	0.027	674.8	3121.1	4.62522	0.021	2039.3	3.02208	0.024	2725.4	4.03883	0.011
4110	2446.8	1597	0.652689	0.061	3077.3	1.25768	0.045	1604.5	0.655754	0.003	758.7	1412.9	1.86226	0.296	900.7	1.18716	0.749	997.5	1.31475	0.629
4203	12638	13563.4	1.07322	0.692	15413.1	1.21958	0.421	14658.7	1.15989	0.375	16593.6	6606.1	0.398111	0.029	14275.3	0.86029	0.389	16542.8	0.996939	0.99
4204	2696.1	1810.5	0.671526	0.413	1854.6	0.687882	0.332	1021.1	0.378732	0.04	1242.5	30.7	0.0247082	0.103	1397	1.12435	0.818	676.1	0.544145	0.382
4205	2182	3322	1.52246	0.176	5116.8	2.345	0.039	4515	2.0692	0.002	2828	1382.3	0.488791	0.193	2004.7	0.708876	0.488	1915.9	0.677475	0.367
4206	614	793.5	1.29235	0.63	955	1.55537	0.077	714.2	1.16319	0.666	397.7	861.3	2.1657	0.053	347.5	0.873774	0.778	482	1.21197	0.732
4504	483.7	477.7	0.987596	0.959	628	1.29833	0.211	392	0.81042	0.353	192.8	332.2	1.72303	0.079	243.5	1.26297	0.682	482.9	2.50467	0.043
4612	373.7	400	1.07038	0.896	66.1	0.17688	0.09	136.5	0.365266	0.2	265.5	141.4	0.53258	0.114	265.3	0.999247	0.999	581.5	2.19021	0.056
4619	282	313.4	1.11135	0.824	533.2	1.89078	0.358	432.9	1.53511	0.323	78.9	540.4	6.84918	0	64.8	0.821293	0.666	157.5	1.9962	0.06
4810	498.9	443.3	0.888555	0.699	259.4	0.519944	0.049	421	0.843856	0.526	104.2	320.7	3.07774	0.219	172.7	1.65739	0.048	369.3	3.54415	0.058
4811	1935	1580.6	0.816848	0.583	748.1	0.386615	0.039	1455.6	0.752248	0.314	419.8	1050.4	2.50214	0.393	589.9	1.40519	0.458	1188.4	2.83087	0.041
4812	1123.7	756.7	0.6734	0.292	425.1	0.378304	0.015	666	0.592685	0.05	133.3	421.9	3.16504	0.175	241.2	1.80945	0.207	540.2	4.05251	0.09
5113	853.6	719.8	0.843252	0.788	506.2	0.593018	0.484	538.5	0.630858	0.551	56.2	836.2	14.879	0.025	271.4	4.82918	0.192	377.3	6.71352	0.217
5206	2362.8	3060	1.29507	0.094	3484.8	1.47486	0.378	4590.9	1.94299	0	2380.9	1251.8	0.525768	0.072	1519.7	0.638288	0.186	2249.3	0.944727	0.794
5207	1722.7	1171.9	0.680269	0.343	685	0.397632	0.098	1223.3	0.710106	0.334	337.9	203.9	0.603433	0.599	1882.4	5.57088	0.448	2693	7.96981	0.146
5510	1522.4	1407.7	0.924658	0.789	957	0.628613	0.238	1270.2	0.834341	0.566	660.2	475.5	0.720236	0.394	822.2	1.24538	0.658	778.8	1.17964	0.419
5608	1251.3	1353.9	1.08199	0.79	1462.5	1.16878	0.65	1294.3	1.03436	0.915	483.6	390.6	0.807692	0.478	362.1	0.748759	0.554	395.1	0.816998	0.276
5616	467.9	69.8	0.149177	0.027	67.2	0.14362	0.025	91.1	0.1947	0.031	10.8	164.3	15.213	0.038	39.5	3.65741	0.277	93.7	8.67593	0.106
6505	834.4	826.8	0.990892	0.967	604.2	0.724113	0.061	515.5	0.617809	0.038	161.8	116	0.716934	0.501	162.7	1.00556	0.994	225.8	1.39555	0.438
6506	760.2	712.6	0.937385	0.7	949.1	1.24849	0.282	949.5	1.24901	0.467	481.7	204.9	0.425368	0.19	311.1	0.645838	0.434	502	1.04214	0.937
6605	1216.8	1304.5	1.07207	0.813	1006.5	0.82717	0.55	1371.4	1.12705	0.689	470.5	515.3	1.09522	0.789	573	1.21785	0.672	731.2	1.55409	0.094
6606	1616.5	2126.8	1.31568	0.246	1686.3	1.04318	0.854	1844.5	1.14105	0.59	659.7	519.9	0.788085	0.454	542.3	0.82204	0.554	709.7	1.07579	0.634
6607	1284.3	1686.9	1.31348	0.487	1546.6	1.20424	0.509	1661.5	1.2937	0.372	810.1	594.8	0.73423	0.344	842.8	1.04037	0.933	725.5	0.895568	0.347
6608	540.9	615.8	1.13847	0.417	620.9	1.1479	0.644	631.4	1.16731	0.479	151.4	81.7	0.53963	0.168	145.1	0.958388	0.94	154	1.01717	0.919
6617	618.9	582.9	0.941832	0.869	651.6	1.05284	0.862	686.6	1.10939	0.778	237.5	166.4	0.700632	0.212	219.8	0.925474	0.858	195.1	0.821474	0.379
6709	266.8	335.8	1.25862	0.473	188.3	0.705772	0.355	212.6	0.796852	0.518	243.6	120.9	0.496305	0.162	278.8	1.1445	0.797	430.7	1.76806	0.029
6710	974.9	1497.2	1.53575	0.234	1113.8	1.14248	0.592	959.1	0.983793	0.945	473.4	335.6	0.708914	0.408	554.3	1.17089	0.769	654.1	1.38171	0.179
6715	2814.8	4818.9	1.71199	0.136	3832.8	1.36166	0.143	3064.4	1.08867	0.655	1366.2	1230.8	0.900893	0.817	1861.3	1.36239	0.548	2455.8	1.79754	0.006
6804	1632.1	2185.9	1.33932	0.52	1768.2	1.08339	0.776	2111.5	1.29373	0.306	867.1	288.9	0.33318	0.002	750.2	0.865183	0.659	658.8	0.759774	0.002
6805	1098.9	1378.9	1.2548	0.615	1066.5	0.970516	0.921	1454.6	1.32369	0.311	816.2	293.7	0.359838	0.013	636.5	0.779833	0.484	533.1	0.653149	0.018
6806	366.8	342.7	0.934297	0.862	254.3	0.693293	0.188	310.9	0.847601	0.466	114.6	47.6	0.415358	0.032	126.2	1.10122	0.843	105.6	0.921466	0.793
7106	1838.8	2519	1.36992	0.287	1419.6	0.772025	0.398	1556.6	0.84653	0.539	3380	264	0.0781065	0.004	2859.6	0.846036	0.733	3884	1.14911	0.619
7205	921.5	246.2	0.267173	0.012	262.4	0.284753	0.007	389.1	0.422246	0.009	131.9	269.2	2.04094	0.229	114.9	0.871114	0.866	236.8	1.7953	0.322
7306	660.4	638.8	0.967293	0.88	648.2	0.981526	0.943	654.1	0.99046	0.968	311.6	187.7	0.602375	0.115	181.3	0.581836	0.025	296.7	0.952182	0.715
7507	1816.1	1868.9	1.02907	0.957	1583.7	0.872033	0.722	1812	0.997742	0.995	943.1	921	0.976567	0.927	1057.8	1.12162	0.822	803.3	0.851765	0.488
7509	411.4	778	1.8911	0.009	552.6	1.34322	0.376	687.4	1.67088	0.041	790.8	824.5	1.04262	0.913	999.5	1.26391	0.576	794.3	1.00443	0.988
7510	1678.8	2199	1.30986	0.219	2045	1.21813	0.099	2215.8	1.31987	0.114	687	631.6	0.91936	0.839	826.3	1.20277	0.64	712.9	1.0377	0.772
7511	1194.1	1414.1	1.18424	0.283	1325.6	1.11012	0.204	1191.6	0.997906	0.989	538.2	763.3	1.41825	0.322	608.7	1.13099	0.621	460.6	0.855816	0.593
7512	1307.8	934.3	0.714406	0.232	1032.8	0.789723	0.291	1062.8	0.812662	0.366	552.8	442.9	0.801194	0.276	424.9	0.768632	0.427	499	0.902677	0.498
7513	924.1	471.5	0.510226	0.193	688.5	0.745049	0.471	590.1	0.638567	0.333	307.5	115.6	0.375935	0.071	378.2	1.22992	0.713	388.2	1.26244	0.396
7607	1344.4	1262.7	0.939229	0.847	778.1	0.578771	0.094	905.7	0.673683	0.166	488.5	336.7	0.689253	0.347	594.8	1.2176	0.751	490.2	1.00348	0.989
7608	4850	5631.9	1.16122	0.591	6201.6	1.27868	0.295	7138.7	1.4719	0.109	4090.6	2865.7	0.700557	0.235	3616.3	0.884051	0.705	3844.7	0.939887	0.591
7609	1975.6	1815.5	0.918961	0.663	2793.4	1.41395	0.18	2211.5	1.11941	0.604	1164.3	1293.8	1.11123	0.768	1037.1	0.89075	0.71	1099.4	0.944258	0.833
7613	6569.6	7102.2	1.08107	0.673	9576.8	1.45774	0.071	8932.4	1.35966	0.132	6347.3	5592.6	0.881099	0.624	7720.8	1.21639	0.601	5941.4	0.936052	0.465
7619	544.4	334.1	0.613703	0.183	162.8	0.299045	0.029	226.9	0.416789	0.054	95	43.6	0.458947	0.31	143.1	1.50632	0.579	67.9	0.714737	0.559
7708	2168.8	1359.9	0.627029	0.307	1770	0.81612	0.607	1292.8	0.59609	0.295	1088.2	484.4	0.445139	0.118	906.6	0.833119	0.698	1162.2	1.068	0.817
7709	4584.9	4341.7	0.946956	0.875	3353	0.731314	0.259	3692	0.805252	0.296	1942	2278.4	1.17322	0.745	2234.1	1.15041	0.709	2477.3	1.27564	0.09
7710	797.7	462.6	0.579917	0.044	326	0.408675	0.005	394.8	0.494923	0.019	300.3	223.8	0.745255	0.217	228.2	0.759907	0.369	363.5	1.21046	0.606
7806	801.6	262.4	0.327345	0.017	334.3	0.417041	0.009	254.7	0.31774	0.003	144.6	158.4	1.09544	0.838	157.9	1.09198	0.783	358.8	2.48133	0.009
7810	1207.5	1354.7	1.1219	0.8	959.4	0.794534	0.367	1215.1	1.00629	0.983	341.9	158.9	0.464756	0.043	481.3	1.40772	0.612	341.8	0.999708	0.999
7907	696.8	313.6	0.450057	0.126	247.8	0.355626	0.045	221.9	0.318456	0.028	127.3	332.7	2.61351	0.134	179.9	1.4132	0.684	404.9	3.18068	0.045
7908	1751	740.6	0.422958	0.024	440.3	0.251456	0.005	478.8	0.273444	0.004	395	631	1.59747	0.482	567	1.43544	0.659	867.1	2.19519	0.078
7909	1744	1618.5	0.928039	0.86	615.9	0.353154	0.024	1010.8	0.579587	0.034	917.9	495.4	0.53971	0.285	413.8	0.450812	0.209	559.3	0.609326	0.328
7910	1847.9	525.2	0.284215	0.027	614.4	0.332486	0.048	593.3	0.321067	0.038	412.4	250.3	0.606935	0.029	176.6	0.428225	0.034	398.1	0.965325	0.853
7912	805.7	720.5	0.894253	0.845	639.6	0.793844	0.611	1413.8	1.75475	0.151	235.9	46.3	0.19627	0.003	54.4	0.230606	0.003	73.7	0.312421	0.008
8209	1673.3	1902.1	1.13674	0.809	1018.6	0.608737	0.449	1599.2	0.955716	0.926	3108	2479.7	0.797844	0.54	4295.9	1.38221	0.308	3911.4	1.25849	0.1
8210	1509.5	1429	0.946671	0.924	1677.2	1.1111	0.854	1299.5	0.860881	0.801	1009.1	401.8	0.398177	0.079	1339.8	1.32772	0.463	1135.7	1.12546	0.573
8212	1377.4	859	0.623639	0.14	787	0.571366	0.102	776.8	0.563961	0.105	521.9	393.7	0.754359	0.432	309.7	0.593409	0.461	253.8	0.4863	0.155
8213	1122.8	1019.6	0.908087	0.781	1099.7	0.979426	0.952	1344.1	1.1971	0.618	794	501.9	0.632116	0.35	1135.8	1.43048	0.622	809.5	1.01952	0.961
8310	551.4	610.9	1.10791	0.814	750.5	1.36108	0.477	954.3	1.73069	0.21	332.9	85.4	0.256533	0.206	247.8	0.744368	0.676	319.7	0.960348	0.935
8512	816.9	627.6	0.76827	0.555	797.4	0.976129	0.954	856.5	1.04848	0.907	184.2	58.1	0.315418	0.129	351.7	1.90934	0.512	329.3	1.78773	0.173
8603	900.4	708	0.786317	0.153	627.5	0.696912	0.118	870.1	0.966348	0.788	396.3	352.2	0.888721	0.412	384.4	0.969972	0.871	466.6	1.17739	0.476
8606	428.5	439.2	1.02497	0.939	313.3	0.731155	0.292	458.3	1.06954	0.791	174.6	76.6	0.438717	0.124	204.4	1.17068	0.79	195.8	1.12142	0.624
8802	2710.5	2560.2	0.944549	0.866	2208.7	0.814868	0.39	2995.5	1.10515	0.671	907.2	570.1	0.628417	0.14	853.6	0.940917	0.887	943.7	1.04023	0.894
8803	3214.9	3375.1	1.04983	0.793	2041.9	0.635136	0.031	2469.5	0.768142	0.233	482.7	649.2	1.34493	0.002	956.3	1.98115	0.238	883.1	1.8295	0.127
8805	779.2	962.3	1.23498	0.442	1127.7	1.44725	0.035	1372.5	1.76142	0.027	226.5	210.7	0.930243	0.772	368.3	1.62605	0.206	356.9	1.57572	0.498
8911	791.9	507.8	0.641243	0.241	522.4	0.659679	0.178	750.6	0.947847	0.904	269	143.7	0.534201	0.191	167.9	0.624164	0.362	314.4	1.16877	0.722
8912	2207.7	2620.4	1.18694	0.651	2812.6	1.274	0.256	3921.3	1.77619	0.033	1751.5	602	0.343705	0.005	757.5	0.432486	0.03	1348.5	0.769912	0.209
9211	28341.1	27005.6	0.952878	0.615	16898.4	0.596251	0.008	21751.3	0.767483	0.05	20914.6	29208.8	1.39657	0.289	17759.2	0.849129	0.681	12609	0.60288	0.268
9212	4338.7	7013.1	1.61641	0.174	2248.4	0.51822	0.198	2767.2	0.637795	0.179	1338.8	3436.8	2.56707	0.064	536	0.400359	0.244	361.2	0.269794	0.172
9214	3554.5	2281.8	0.641947	0.42	4228.9	1.18973	0.721	8574.8	2.41238	0.041	2173.5	514.5	0.236715	0.036	1255.8	0.577778	0.18	1790.1	0.823602	0.465
9217	16573.5	13336.1	0.804664	0.275	27430.1	1.65506	0.013	37364	2.25444	0.005	26855.1	8499.6	0.316499	0.003	27754.2	1.03348	0.866	22810.3	0.849384	0.098
9407	6928.2	8816.2	1.27251	0.161	5018.1	0.724301	0.126	7114.4	1.02688	0.91	5380.5	3177.7	0.590596	0.252	4026.5	0.748351	0.339	3854.8	0.716439	0.278
9508	6330.1	5650.8	0.892687	0.768	2747	0.433958	0.178	2787.9	0.44042	0.201	1698.3	888.3	0.523052	0.439	1533.1	0.902726	0.849	2213.6	1.30342	0.627
